# Supplementary material for: Interaction between Bovine Serum Albumin in Fresh Milk Cream and Encapsulated and Non-Encapsulated Polyphenols of Tamarillo
Source: Antioxidants (Basel). 2023 Aug 14;12(8):1611. doi: 10.3390/antiox12081611 (PMC10451476; doi:10.3390/antiox12081611)
Supplement: Supplementary file 1 [file antioxidants-12-01611-s001.zip]

Archive with 1 entries (1 files):
- antioxidants-2498466-supplementary.pdf
